# Supplementary material for: Secondary Structures of the Transmembrane Domain of SARS-CoV-2 Spike Protein in Detergent Micelles
Source: Int J Mol Sci. 2022 Jan 18;23(3):1040. doi: 10.3390/ijms23031040 (PMC8834715; doi:10.3390/ijms23031040)
Supplement: Supplementary file 1 [file ijms-23-01040-s001.zip]

Archive with 1 entries (1 files):
- ijms-1543806-supplementary.pdf
